# Supplementary material for: Cell-Free Dot Blot: an Ultra-Low-Cost and Practical Immunoassay Platform for Detection of Anti-SARS-CoV-2 Antibodies in Human and Animal Sera
Source: Microbiol Spectr. 2023 Jan 31;11(2):e02457-22. doi: 10.1128/spectrum.02457-22 (PMC10101024; doi:10.1128/spectrum.02457-22)
Supplement: Supplemental file 2 — Supplemental material. Download spectrum.02457-22-s0002.xlsx, XLSX file, 0.04 MB [file spectrum.02457-22-s0002.xlsx]

## Sheet: Sheet1
Tagging Scheme	Viral Antigen	Gene Fragment Sequence
POI-TEV-His-Spy	EboV RBD 54-201	ggctccgAATAAGTATGTTGTAACTAAAGTGcggccacgatgcgtccggcgtagaggatcgagatctcgatcccgcgaaattaatacgactcactatagggagaccacaacggtttccctctagaaataattttgtttaactttaagaaggagatataccATGCGCGACAAATTAAGCAGCACTAATCAGTTACGCAGTGTCGGATTGAACCTGGAGGGCAACGGCGTCGCCACAGACGTTCCGTCCGCCACGAAGCGTTGGGGATTCCGTAGCGGGGTGCCTCCGAAGGTTGTTAATTATGAAGCTGGTGAATGGGCCGAAAATTGCTACAACTTAGAGATCAAGAAGCCAGACGGTTCAGAGTGTCTGCCAGCCGCGCCAGACGGGATTCGCGGCTT…
	EboV RBD 33-193	ggctccgAATAAGTATGTTGTAACTAAAGTGcggccacgatgcgtccggcgtagaggatcgagatctcgatcccgcgaaattaatacgactcactatagggagaccacaacggtttccctctagaaataattttgtttaactttaagaaggagatataccATGATTCCTTTAGGTGTAATCCACAATAGCACACTTCAGGTAAGTGACGTAGATAAACTTGTCTGTCGTGATAAGTTGTCTAGTACTAACCAACTGCGTTCTGTCGGGCTTAACCTTGAGGGGAATGGAGTCGCCACGGATGTCCCGTCGGCAACGAAACGCTGGGGATTTCGCTCTGGAGTGCCGCCTAAAGTGGTCAACTATGAAGCAGGCGAGTGGGCGGAGAATTGTTACAATTT…
	EboV RBD 57-149	ggctccgAATAAGTATGTTGTAACTAAAGTGcggccacgatgcgtccggcgtagaggatcgagatctcgatcccgcgaaattaatacgactcactatagggagaccacaacggtttccctctagaaataattttgtttaactttaagaaggagatataccATGTTAAGTTCCACTAACCAGCTTCGTAGTGTAGGGTTAAACTTGGAAGGTAACGGAGTAGCTACGGATGTGCCTAGCGCTACGAAGCGTTGGGGGTTTCGTAGCGGTGTTCCTCCCAAAGTGGTGAACTACGAAGCAGGCGAATGGGCAGAAAATTGCTATAATCTGGAAATTAAAAAGCCTGACGGCAGCGAATGTTTACCTGCCGCCCCGGACGGCATCCGTGGATTTCCACGTTG…
	EboV GP2 502-648	ggctccgAATAAGTATGTTGTAACTAAAGTGcggccacgatgcgtccggcgtagaggatcgagatctcgatcccgcgaaattaatacgactcactatagggagaccacaacggtttccctctagaaataattttgtttaactttaagaaggagatataccATGGAAGCCATCGTGAACGCCCAACCCAAATGTAATCCAAATCTGCATTATTGGACAACACAAGATGAAGGGGCAGCTATCGGCTTAGCCTGGATTCCGTATTTTGGGCCTGCCGCGGAGGGGATTTATATTGAAGGCCTGATGCACAATCAGGACGGTTTGATCTGCGGCTTGCGCCAGTTAGCCAACGAAACTACTCAAGCCTTGCAGCTGTTCCTGCGCGCTACGACCGAATTGCG…
	MERS CoV RBD 367-606	ggctccgAATAAGTATGTTGTAACTAAAGTGcggccacgatgcgtccggcgtagaggatcgagatctcgatcccgcgaaattaatacgactcactatagggagaccacaacggtttccctctagaaataattttgtttaactttaagaaggagatataccATGGAAGCCAAACCCAGTGGAAGCGTCGTGGAACAGGCAGAAGGTGTGGAGTGCGATTTCTCACCGCTGCTGTCCGGGACACCCCCGCAAGTGTATAACTTCAAACGTTTAGTGTTTACTAACTGTAACTATAATCTTACCAAATTGCTGTCTCTGTTCTCTGTGAATGATTTTACTTGCTCTCAAATTTCTCCGGCCGCGATCGCTTCTAATTGTTACAGTAGTTTGATTCTTGACTA…
	MERS CoV NTD 18-353	ggctccgAATAAGTATGTTGTAACTAAAGTGcggccacgatgcgtccggcgtagaggatcgagatctcgatcccgcgaaattaatacgactcactatagggagaccacaacggtttccctctagaaataattttgtttaactttaagaaggagatataccATGTACGTTGATGTCGGTCCAGACTCGGTAAAAAGTGCTTGCATTGAAGTGGACATTCAACAGACCTTCTTCGATAAAACTTGGCCTCGTCCTATCGATGTTAGCAAGGCGGATGGCATCATCTATCCTCAGGGCCGCACATATTCGAACATTACCATCACATATCAGGGCTTGTTTCCTTACCAAGGCGACCATGGTGATATGTACGTTTATTCTGCTGGACACGCGACTGGTACTAC…
	SARS CoV-2 RBD 331-524	ggctccgAATAAGTATGTTGTAACTAAAGTGcggccacgatgcgtccggcgtagaggatcgagatctcgatcccgcgaaattaatacgactcactatagggagaccacaacggtttccctctagaaataattttgtttaactttaagaaggagatataccATGAATATTACTAATCTGTGTCCATTCGGCGAGGTTTTTAACGCGACACGTTTTGCGAGTGTTTACGCATGGAATCGCAAACGTATTAGTAATTGCGTCGCCGACTATTCGGTTTTATATAACTCAGCGTCTTTCAGCACTTTCAAATGTTATGGAGTTAGTCCAACGAAGTTGAATGATCTTTGTTTTACGAACGTCTACGCTGACAGCTTCGTTATCCGTGGTGATGAAGTACGTCA…
	SARS CoV-2 NP 1-419	ggctccgAATAAGTATGTTGTAACTAAAGTGcggccacgatgcgtccggcgtagaggatcgagatctcgatcccgcgaaattaatacgactcactatagggagaccacaacggtttccctctagaaataattttgtttaactttaagaaggagatataccATGAGTGACAACGGACCCCAAAATCAGCGCAATGCGCCGCGTATTACGTTCGGTGGGCCATCAGACTCTACGGGCTCAAATCAAAATGGCGAGCGCTCGGGCGCTCGTAGCAAGCAACGCCGTCCTCAAGGTTTACCCAATAACACCGCATCTTGGTTCACGGCCCTTACACAGCATGGTAAAGAGGACCTGAAGTTCCCCCGCGGACAAGGTGTCCCTATCAATACCAATTCAAGCCC…
	SARS CoV-2 NP 121-419	ggctccgAATAAGTATGTTGTAACTAAAGTGcggccacgatgcgtccggcgtagaggatcgagatctcgatcccgcgaaattaatacgactcactatagggagaccacaacggtttccctctagaaataattttgtttaactttaagaaggagatataccATGTTGCCGTATGGAGCGAATAAGGACGGAATCATCTGGGTCGCCACGGAGGGAGCCTTGAACACTCCCAAAGACCACATCGGCACCCGTAATCCAGCAAATAACGCGGCAATCGTGTTACAATTGCCACAGGGCACGACTCTGCCGAAAGGCTTCTATGCCGAAGGCTCTCGTGGTGGAAGCCAAGCCTCCTCCCGTAGCTCATCACGCTCTCGCAACTCCTCCCGTAACTCAACCCC…
	SARS CoV-2 E 1-75	ggctccgAATAAGTATGTTGTAACTAAAGTGcggccacgatgcgtccggcgtagaggatcgagatctcgatcccgcgaaattaatacgactcactatagggagaccacaacggtttccctctagaaataattttgtttaactttaagaaggagatataccATGTATTCATTTGTCTCTGAGGAGACTGGTACCTTAATCGTCAATTCAGTGCTTTTATTCTTAGCTTTTGTAGTGTTCTTGCTGGTCACTTTGGCGATTTTGACCGCGTTGCGTTTGTGTGCTTACTGTTGTAATATCGTCAACGTGTCTCTGGTAAAACCATCTTTCTATGTCTATTCCCGCGTAAAAAACCTTAATAGCTCCCGCGTCCCCGATCTGTTGGTCGattacgacatccc…
	SARS CoV-2 M 1-222	ggctccgAATAAGTATGTTGTAACTAAAGTGcggccacgatgcgtccggcgtagaggatcgagatctcgatcccgcgaaattaatacgactcactatagggagaccacaacggtttccctctagaaataattttgtttaactttaagaaggagatataccATGGCTGACTCGAATGGCACGATTACCGTCGAGGAATTAAAAAAGTTATTGGAACAATGGAACCTGGTAATCGGCTTCCTGTTTCTTACGTGGATTTGTTTGCTGCAATTTGCCTATGCTAACCGCAACCGTTTCTTATATATTATTAAACTGATCTTCTTGTGGCTGCTTTGGCCGGTAACATTAGCATGTTTTGTTTTGGCTGCCGTCTATCGCATCAACTGGATTACCGGCGGAAT…
His-Spy-TEV-POI	EboV RBD 54-201	ggctccgAATAAGTATGTTGTAACTAAAGTGcggccacgatgcgtccggcgtagaggatcgagatctcgatcccgcgaaattaatacgactcactatagggagaccacaacggtttccctctagaaataattttgtttaactttaagaaggagatataccATGTCAGGCGGTCATCATCATCACCACCATAGTGGTTCCGTACCGACTATTGTAATGGTTGATGCATACAAACGCTACAAAGGAAGTGGCGattacgacatcccaacgaccgaaaacctgtattttcagggcCGCGACAAATTAAGCAGCACTAATCAGTTACGCAGTGTCGGATTGAACCTGGAGGGCAACGGCGTCGCCACAGACGTTCCGTCCGCCACGAAGCGTTGGGGATTCCG…
	EboV RBD 33-193	ggctccgAATAAGTATGTTGTAACTAAAGTGcggccacgatgcgtccggcgtagaggatcgagatctcgatcccgcgaaattaatacgactcactatagggagaccacaacggtttccctctagaaataattttgtttaactttaagaaggagatataccATGTCAGGCGGTCATCATCATCACCACCATAGTGGTTCCGTACCGACTATTGTAATGGTTGATGCATACAAACGCTACAAAGGAAGTGGCGattacgacatcccaacgaccgaaaacctgtattttcagggcATTCCTTTAGGTGTAATCCACAATAGCACACTTCAGGTAAGTGACGTAGATAAACTTGTCTGTCGTGATAAGTTGTCTAGTACTAACCAACTGCGTTCTGTCGGGCT…
	EboV RBD 57-149	ggctccgAATAAGTATGTTGTAACTAAAGTGcggccacgatgcgtccggcgtagaggatcgagatctcgatcccgcgaaattaatacgactcactatagggagaccacaacggtttccctctagaaataattttgtttaactttaagaaggagatataccATGTCAGGCGGTCATCATCATCACCACCATAGTGGTTCCGTACCGACTATTGTAATGGTTGATGCATACAAACGCTACAAAGGAAGTGGCGattacgacatcccaacgaccgaaaacctgtattttcagggcTTAAGTTCCACTAACCAGCTTCGTAGTGTAGGGTTAAACTTGGAAGGTAACGGAGTAGCTACGGATGTGCCTAGCGCTACGAAGCGTTGGGGGTTTCGTAGCGGTGT…
	EboV GP2 502-648	ggctccgAATAAGTATGTTGTAACTAAAGTGcggccacgatgcgtccggcgtagaggatcgagatctcgatcccgcgaaattaatacgactcactatagggagaccacaacggtttccctctagaaataattttgtttaactttaagaaggagatataccATGTCAGGCGGTCATCATCATCACCACCATAGTGGTTCCGTACCGACTATTGTAATGGTTGATGCATACAAACGCTACAAAGGAAGTGGCGattacgacatcccaacgaccgaaaacctgtattttcagggcGAAGCCATCGTGAACGCCCAACCCAAATGTAATCCAAATCTGCATTATTGGACAACACAAGATGAAGGGGCAGCTATCGGCTTAGCCTGGATTCCGTATTTTGGGCC…
	MERS CoV RBD 367-606	ggctccgAATAAGTATGTTGTAACTAAAGTGcggccacgatgcgtccggcgtagaggatcgagatctcgatcccgcgaaattaatacgactcactatagggagaccacaacggtttccctctagaaataattttgtttaactttaagaaggagatataccATGTCAGGCGGTCATCATCATCACCACCATAGTGGTTCCGTACCGACTATTGTAATGGTTGATGCATACAAACGCTACAAAGGAAGTGGCGattacgacatcccaacgaccgaaaacctgtattttcagggcGAAGCCAAACCCAGTGGAAGCGTCGTGGAACAGGCAGAAGGTGTGGAGTGCGATTTCTCACCGCTGCTGTCCGGGACACCCCCGCAAGTGTATAACTTCAAACGTTT…
	MERS CoV NTD 18-353	ggctccgAATAAGTATGTTGTAACTAAAGTGcggccacgatgcgtccggcgtagaggatcgagatctcgatcccgcgaaattaatacgactcactatagggagaccacaacggtttccctctagaaataattttgtttaactttaagaaggagatataccATGTCAGGCGGTCATCATCATCACCACCATAGTGGTTCCGTACCGACTATTGTAATGGTTGATGCATACAAACGCTACAAAGGAAGTGGCGattacgacatcccaacgaccgaaaacctgtattttcagggcTACGTTGATGTCGGTCCAGACTCGGTAAAAAGTGCTTGCATTGAAGTGGACATTCAACAGACCTTCTTCGATAAAACTTGGCCTCGTCCTATCGATGTTAGCAAGGC…
	SARS CoV-2 RBD 331-524	ggctccgAATAAGTATGTTGTAACTAAAGTGcggccacgatgcgtccggcgtagaggatcgagatctcgatcccgcgaaattaatacgactcactatagggagaccacaacggtttccctctagaaataattttgtttaactttaagaaggagatataccATGTCAGGCGGTCATCATCATCACCACCATAGTGGTTCCGTACCGACTATTGTAATGGTTGATGCATACAAACGCTACAAAGGAAGTGGCGattacgacatcccaacgaccgaaaacctgtattttcagggcAATATTACTAATCTGTGTCCATTCGGCGAGGTTTTTAACGCGACACGTTTTGCGAGTGTTTACGCATGGAATCGCAAACGTATTAGTAATTGCGTCGCCGACTATTC…
	SARS CoV-2 NP 1-419	ggctccgAATAAGTATGTTGTAACTAAAGTGcggccacgatgcgtccggcgtagaggatcgagatctcgatcccgcgaaattaatacgactcactatagggagaccacaacggtttccctctagaaataattttgtttaactttaagaaggagatataccATGTCAGGCGGTCATCATCATCACCACCATAGTGGTTCCGTACCGACTATTGTAATGGTTGATGCATACAAACGCTACAAAGGAAGTGGCGattacgacatcccaacgaccgaaaacctgtattttcagggcAGTGACAACGGACCCCAAAATCAGCGCAATGCGCCGCGTATTACGTTCGGTGGGCCATCAGACTCTACGGGCTCAAATCAAAATGGCGAGCGCTCGGGCGCTCGTAG…
	SARS CoV-2 NP 121-419	ggctccgAATAAGTATGTTGTAACTAAAGTGcggccacgatgcgtccggcgtagaggatcgagatctcgatcccgcgaaattaatacgactcactatagggagaccacaacggtttccctctagaaataattttgtttaactttaagaaggagatataccATGTCAGGCGGTCATCATCATCACCACCATAGTGGTTCCGTACCGACTATTGTAATGGTTGATGCATACAAACGCTACAAAGGAAGTGGCGattacgacatcccaacgaccgaaaacctgtattttcagggcTTGCCGTATGGAGCGAATAAGGACGGAATCATCTGGGTCGCCACGGAGGGAGCCTTGAACACTCCCAAAGACCACATCGGCACCCGTAATCCAGCAAATAACGCGGC…
	SARS CoV-2 E 1-75	ggctccgAATAAGTATGTTGTAACTAAAGTGcggccacgatgcgtccggcgtagaggatcgagatctcgatcccgcgaaattaatacgactcactatagggagaccacaacggtttccctctagaaataattttgtttaactttaagaaggagatataccATGTCAGGCGGTCATCATCATCACCACCATAGTGGTTCCGTACCGACTATTGTAATGGTTGATGCATACAAACGCTACAAAGGAAGTGGCGattacgacatcccaacgaccgaaaacctgtattttcagggcTATTCATTTGTCTCTGAGGAGACTGGTACCTTAATCGTCAATTCAGTGCTTTTATTCTTAGCTTTTGTAGTGTTCTTGCTGGTCACTTTGGCGATTTTGACCGCGTT…
	SARS CoV-2 M 1-222	ggctccgAATAAGTATGTTGTAACTAAAGTGcggccacgatgcgtccggcgtagaggatcgagatctcgatcccgcgaaattaatacgactcactatagggagaccacaacggtttccctctagaaataattttgtttaactttaagaaggagatataccATGTCAGGCGGTCATCATCATCACCACCATAGTGGTTCCGTACCGACTATTGTAATGGTTGATGCATACAAACGCTACAAAGGAAGTGGCGattacgacatcccaacgaccgaaaacctgtattttcagggcGCTGACTCGAATGGCACGATTACCGTCGAGGAATTAAAAAAGTTATTGGAACAATGGAACCTGGTAATCGGCTTCCTGTTTCTTACGTGGATTTGTTTGCTGCAATT…
His-Spy-bdSumo-POI	EboV RBD 54-201	ggctccgAATAAGTATGTTGTAACTAAAGTGcggccacgatgcgtccggcgtagaggatcgagatctcgatcccgcgaaattaatacgactcactatagggagaccacaacggtttccctctagaaataattttgtttaactttaagaaggagatataccATGTCAGGCGGTCATCATCATCACCACCATAGTGGTTCCGTACCGACTATTGTAATGGTTGATGCATACAAACGCTACAAAGGAAGTGGCcatatcaacctgaaagtgaaaggtcaagacggcaacgaagtctttttccgcatcaaacgttctacccagctgaaaaagctgatgaacgcatactgtgaccgtcagtctgtagacatgaccgcaattgctttcctgtttgatggtcgtcg…
	EboV RBD 33-193	ggctccgAATAAGTATGTTGTAACTAAAGTGcggccacgatgcgtccggcgtagaggatcgagatctcgatcccgcgaaattaatacgactcactatagggagaccacaacggtttccctctagaaataattttgtttaactttaagaaggagatataccATGTCAGGCGGTCATCATCATCACCACCATAGTGGTTCCGTACCGACTATTGTAATGGTTGATGCATACAAACGCTACAAAGGAAGTGGCcatatcaacctgaaagtgaaaggtcaagacggcaacgaagtctttttccgcatcaaacgttctacccagctgaaaaagctgatgaacgcatactgtgaccgtcagtctgtagacatgaccgcaattgctttcctgtttgatggtcgtcg…
	EboV RBD 57-149	ggctccgAATAAGTATGTTGTAACTAAAGTGcggccacgatgcgtccggcgtagaggatcgagatctcgatcccgcgaaattaatacgactcactatagggagaccacaacggtttccctctagaaataattttgtttaactttaagaaggagatataccATGTCAGGCGGTCATCATCATCACCACCATAGTGGTTCCGTACCGACTATTGTAATGGTTGATGCATACAAACGCTACAAAGGAAGTGGCcatatcaacctgaaagtgaaaggtcaagacggcaacgaagtctttttccgcatcaaacgttctacccagctgaaaaagctgatgaacgcatactgtgaccgtcagtctgtagacatgaccgcaattgctttcctgtttgatggtcgtcg…
	EboV GP2 502-648	ggctccgAATAAGTATGTTGTAACTAAAGTGcggccacgatgcgtccggcgtagaggatcgagatctcgatcccgcgaaattaatacgactcactatagggagaccacaacggtttccctctagaaataattttgtttaactttaagaaggagatataccATGTCAGGCGGTCATCATCATCACCACCATAGTGGTTCCGTACCGACTATTGTAATGGTTGATGCATACAAACGCTACAAAGGAAGTGGCcatatcaacctgaaagtgaaaggtcaagacggcaacgaagtctttttccgcatcaaacgttctacccagctgaaaaagctgatgaacgcatactgtgaccgtcagtctgtagacatgaccgcaattgctttcctgtttgatggtcgtcg…
	MERS CoV RBD 367-606	ggctccgAATAAGTATGTTGTAACTAAAGTGcggccacgatgcgtccggcgtagaggatcgagatctcgatcccgcgaaattaatacgactcactatagggagaccacaacggtttccctctagaaataattttgtttaactttaagaaggagatataccATGTCAGGCGGTCATCATCATCACCACCATAGTGGTTCCGTACCGACTATTGTAATGGTTGATGCATACAAACGCTACAAAGGAAGTGGCcatatcaacctgaaagtgaaaggtcaagacggcaacgaagtctttttccgcatcaaacgttctacccagctgaaaaagctgatgaacgcatactgtgaccgtcagtctgtagacatgaccgcaattgctttcctgtttgatggtcgtcg…
	MERS CoV NTD 18-353	ggctccgAATAAGTATGTTGTAACTAAAGTGcggccacgatgcgtccggcgtagaggatcgagatctcgatcccgcgaaattaatacgactcactatagggagaccacaacggtttccctctagaaataattttgtttaactttaagaaggagatataccATGTCAGGCGGTCATCATCATCACCACCATAGTGGTTCCGTACCGACTATTGTAATGGTTGATGCATACAAACGCTACAAAGGAAGTGGCcatatcaacctgaaagtgaaaggtcaagacggcaacgaagtctttttccgcatcaaacgttctacccagctgaaaaagctgatgaacgcatactgtgaccgtcagtctgtagacatgaccgcaattgctttcctgtttgatggtcgtcg…
	SARS CoV-2 RBD 331-524	ggctccgAATAAGTATGTTGTAACTAAAGTGcggccacgatgcgtccggcgtagaggatcgagatctcgatcccgcgaaattaatacgactcactatagggagaccacaacggtttccctctagaaataattttgtttaactttaagaaggagatataccATGTCAGGCGGTCATCATCATCACCACCATAGTGGTTCCGTACCGACTATTGTAATGGTTGATGCATACAAACGCTACAAAGGAAGTGGCcatatcaacctgaaagtgaaaggtcaagacggcaacgaagtctttttccgcatcaaacgttctacccagctgaaaaagctgatgaacgcatactgtgaccgtcagtctgtagacatgaccgcaattgctttcctgtttgatggtcgtcg…
	SARS CoV-2 NP 1-419	ggctccgAATAAGTATGTTGTAACTAAAGTGcggccacgatgcgtccggcgtagaggatcgagatctcgatcccgcgaaattaatacgactcactatagggagaccacaacggtttccctctagaaataattttgtttaactttaagaaggagatataccATGTCAGGCGGTCATCATCATCACCACCATAGTGGTTCCGTACCGACTATTGTAATGGTTGATGCATACAAACGCTACAAAGGAAGTGGCcatatcaacctgaaagtgaaaggtcaagacggcaacgaagtctttttccgcatcaaacgttctacccagctgaaaaagctgatgaacgcatactgtgaccgtcagtctgtagacatgaccgcaattgctttcctgtttgatggtcgtcg…
	SARS CoV-2 NP 121-419	ggctccgAATAAGTATGTTGTAACTAAAGTGcggccacgatgcgtccggcgtagaggatcgagatctcgatcccgcgaaattaatacgactcactatagggagaccacaacggtttccctctagaaataattttgtttaactttaagaaggagatataccATGTCAGGCGGTCATCATCATCACCACCATAGTGGTTCCGTACCGACTATTGTAATGGTTGATGCATACAAACGCTACAAAGGAAGTGGCcatatcaacctgaaagtgaaaggtcaagacggcaacgaagtctttttccgcatcaaacgttctacccagctgaaaaagctgatgaacgcatactgtgaccgtcagtctgtagacatgaccgcaattgctttcctgtttgatggtcgtcg…
	SARS CoV-2 E 1-75	ggctccgAATAAGTATGTTGTAACTAAAGTGcggccacgatgcgtccggcgtagaggatcgagatctcgatcccgcgaaattaatacgactcactatagggagaccacaacggtttccctctagaaataattttgtttaactttaagaaggagatataccATGTCAGGCGGTCATCATCATCACCACCATAGTGGTTCCGTACCGACTATTGTAATGGTTGATGCATACAAACGCTACAAAGGAAGTGGCcatatcaacctgaaagtgaaaggtcaagacggcaacgaagtctttttccgcatcaaacgttctacccagctgaaaaagctgatgaacgcatactgtgaccgtcagtctgtagacatgaccgcaattgctttcctgtttgatggtcgtcg…
	SARS CoV-2 M 1-222	ggctccgAATAAGTATGTTGTAACTAAAGTGcggccacgatgcgtccggcgtagaggatcgagatctcgatcccgcgaaattaatacgactcactatagggagaccacaacggtttccctctagaaataattttgtttaactttaagaaggagatataccATGTCAGGCGGTCATCATCATCACCACCATAGTGGTTCCGTACCGACTATTGTAATGGTTGATGCATACAAACGCTACAAAGGAAGTGGCcatatcaacctgaaagtgaaaggtcaagacggcaacgaagtctttttccgcatcaaacgttctacccagctgaaaaagctgatgaacgcatactgtgaccgtcagtctgtagacatgaccgcaattgctttcctgtttgatggtcgtcg…
His-Spy-ScSumo-POI	EboV RBD 54-201	ggctccgAATAAGTATGTTGTAACTAAAGTGcggccacgatgcgtccggcgtagaggatcgagatctcgatcccgcgaaattaatacgactcactatagggagaccacaacggtttccctctagaaataattttgtttaactttaagaaggagatataccATGTCAGGCGGTCATCATCATCACCACCATAGTGGTTCCGTACCGACTATTGTAATGGTTGATGCATACAAACGCTACAAAGGAAGTGGCgactcagaagtcaatcaagaagctaagccagaggtcaagccagaagtcaagcctgagactcacatcaatttaaaggtgtccgatggatcttcagaaatcttctttaagatcaaaaagaccactcctttaagaaggctgatggaagcgtt…
	EboV RBD 33-193	ggctccgAATAAGTATGTTGTAACTAAAGTGcggccacgatgcgtccggcgtagaggatcgagatctcgatcccgcgaaattaatacgactcactatagggagaccacaacggtttccctctagaaataattttgtttaactttaagaaggagatataccATGTCAGGCGGTCATCATCATCACCACCATAGTGGTTCCGTACCGACTATTGTAATGGTTGATGCATACAAACGCTACAAAGGAAGTGGCgactcagaagtcaatcaagaagctaagccagaggtcaagccagaagtcaagcctgagactcacatcaatttaaaggtgtccgatggatcttcagaaatcttctttaagatcaaaaagaccactcctttaagaaggctgatggaagcgtt…
	EboV RBD 57-149	ggctccgAATAAGTATGTTGTAACTAAAGTGcggccacgatgcgtccggcgtagaggatcgagatctcgatcccgcgaaattaatacgactcactatagggagaccacaacggtttccctctagaaataattttgtttaactttaagaaggagatataccATGTCAGGCGGTCATCATCATCACCACCATAGTGGTTCCGTACCGACTATTGTAATGGTTGATGCATACAAACGCTACAAAGGAAGTGGCgactcagaagtcaatcaagaagctaagccagaggtcaagccagaagtcaagcctgagactcacatcaatttaaaggtgtccgatggatcttcagaaatcttctttaagatcaaaaagaccactcctttaagaaggctgatggaagcgtt…
	EboV GP2 502-648	ggctccgAATAAGTATGTTGTAACTAAAGTGcggccacgatgcgtccggcgtagaggatcgagatctcgatcccgcgaaattaatacgactcactatagggagaccacaacggtttccctctagaaataattttgtttaactttaagaaggagatataccATGTCAGGCGGTCATCATCATCACCACCATAGTGGTTCCGTACCGACTATTGTAATGGTTGATGCATACAAACGCTACAAAGGAAGTGGCgactcagaagtcaatcaagaagctaagccagaggtcaagccagaagtcaagcctgagactcacatcaatttaaaggtgtccgatggatcttcagaaatcttctttaagatcaaaaagaccactcctttaagaaggctgatggaagcgtt…
	MERS CoV RBD 367-606	ggctccgAATAAGTATGTTGTAACTAAAGTGcggccacgatgcgtccggcgtagaggatcgagatctcgatcccgcgaaattaatacgactcactatagggagaccacaacggtttccctctagaaataattttgtttaactttaagaaggagatataccATGTCAGGCGGTCATCATCATCACCACCATAGTGGTTCCGTACCGACTATTGTAATGGTTGATGCATACAAACGCTACAAAGGAAGTGGCgactcagaagtcaatcaagaagctaagccagaggtcaagccagaagtcaagcctgagactcacatcaatttaaaggtgtccgatggatcttcagaaatcttctttaagatcaaaaagaccactcctttaagaaggctgatggaagcgtt…
	MERS CoV NTD 18-353	ggctccgAATAAGTATGTTGTAACTAAAGTGcggccacgatgcgtccggcgtagaggatcgagatctcgatcccgcgaaattaatacgactcactatagggagaccacaacggtttccctctagaaataattttgtttaactttaagaaggagatataccATGTCAGGCGGTCATCATCATCACCACCATAGTGGTTCCGTACCGACTATTGTAATGGTTGATGCATACAAACGCTACAAAGGAAGTGGCgactcagaagtcaatcaagaagctaagccagaggtcaagccagaagtcaagcctgagactcacatcaatttaaaggtgtccgatggatcttcagaaatcttctttaagatcaaaaagaccactcctttaagaaggctgatggaagcgtt…
	SARS CoV-2 RBD 331-524	ggctccgAATAAGTATGTTGTAACTAAAGTGcggccacgatgcgtccggcgtagaggatcgagatctcgatcccgcgaaattaatacgactcactatagggagaccacaacggtttccctctagaaataattttgtttaactttaagaaggagatataccATGTCAGGCGGTCATCATCATCACCACCATAGTGGTTCCGTACCGACTATTGTAATGGTTGATGCATACAAACGCTACAAAGGAAGTGGCgactcagaagtcaatcaagaagctaagccagaggtcaagccagaagtcaagcctgagactcacatcaatttaaaggtgtccgatggatcttcagaaatcttctttaagatcaaaaagaccactcctttaagaaggctgatggaagcgtt…
	SARS CoV-2 NP 1-419	ggctccgAATAAGTATGTTGTAACTAAAGTGcggccacgatgcgtccggcgtagaggatcgagatctcgatcccgcgaaattaatacgactcactatagggagaccacaacggtttccctctagaaataattttgtttaactttaagaaggagatataccATGTCAGGCGGTCATCATCATCACCACCATAGTGGTTCCGTACCGACTATTGTAATGGTTGATGCATACAAACGCTACAAAGGAAGTGGCgactcagaagtcaatcaagaagctaagccagaggtcaagccagaagtcaagcctgagactcacatcaatttaaaggtgtccgatggatcttcagaaatcttctttaagatcaaaaagaccactcctttaagaaggctgatggaagcgtt…
	SARS CoV-2 NP 121-419	ggctccgAATAAGTATGTTGTAACTAAAGTGcggccacgatgcgtccggcgtagaggatcgagatctcgatcccgcgaaattaatacgactcactatagggagaccacaacggtttccctctagaaataattttgtttaactttaagaaggagatataccATGTCAGGCGGTCATCATCATCACCACCATAGTGGTTCCGTACCGACTATTGTAATGGTTGATGCATACAAACGCTACAAAGGAAGTGGCgactcagaagtcaatcaagaagctaagccagaggtcaagccagaagtcaagcctgagactcacatcaatttaaaggtgtccgatggatcttcagaaatcttctttaagatcaaaaagaccactcctttaagaaggctgatggaagcgtt…
	SARS CoV-2 E 1-75	ggctccgAATAAGTATGTTGTAACTAAAGTGcggccacgatgcgtccggcgtagaggatcgagatctcgatcccgcgaaattaatacgactcactatagggagaccacaacggtttccctctagaaataattttgtttaactttaagaaggagatataccATGTCAGGCGGTCATCATCATCACCACCATAGTGGTTCCGTACCGACTATTGTAATGGTTGATGCATACAAACGCTACAAAGGAAGTGGCgactcagaagtcaatcaagaagctaagccagaggtcaagccagaagtcaagcctgagactcacatcaatttaaaggtgtccgatggatcttcagaaatcttctttaagatcaaaaagaccactcctttaagaaggctgatggaagcgtt…
	SARS CoV-2 M 1-222	ggctccgAATAAGTATGTTGTAACTAAAGTGcggccacgatgcgtccggcgtagaggatcgagatctcgatcccgcgaaattaatacgactcactatagggagaccacaacggtttccctctagaaataattttgtttaactttaagaaggagatataccATGTCAGGCGGTCATCATCATCACCACCATAGTGGTTCCGTACCGACTATTGTAATGGTTGATGCATACAAACGCTACAAAGGAAGTGGCgactcagaagtcaatcaagaagctaagccagaggtcaagccagaagtcaagcctgagactcacatcaatttaaaggtgtccgatggatcttcagaaatcttctttaagatcaaaaagaccactcctttaagaaggctgatggaagcgtt…
His-Spy-PpiB-TEV-POI	EboV RBD 54-201	ggctccgAATAAGTATGTTGTAACTAAAGTGcggccacgatgcgtccggcgtagaggatcgagatctcgatcccgcgaaattaatacgactcactatagggagaccacaacggtttccctctagaaataattttgtttaactttaagaaggagatataccATGTCAGGCGGTCATCATCATCACCACCATAGTGGTTCCGTACCGACTATTGTAATGGTTGATGCATACAAACGCTACAAAGGAAGTGGCGTTACTTTCCACACCAATCACGGCGATATTGTCATCAAAACTTTTGACGATAAAGCACCTGAAACAGTTAAAAACTTCCTGGACTACTGCCGCGAAGGTTTTTACAACAACACCATTTTCCACCGTGTTATCAACGGCTTTATGATTCA…
	EboV RBD 33-193	ggctccgAATAAGTATGTTGTAACTAAAGTGcggccacgatgcgtccggcgtagaggatcgagatctcgatcccgcgaaattaatacgactcactatagggagaccacaacggtttccctctagaaataattttgtttaactttaagaaggagatataccATGTCAGGCGGTCATCATCATCACCACCATAGTGGTTCCGTACCGACTATTGTAATGGTTGATGCATACAAACGCTACAAAGGAAGTGGCGTTACTTTCCACACCAATCACGGCGATATTGTCATCAAAACTTTTGACGATAAAGCACCTGAAACAGTTAAAAACTTCCTGGACTACTGCCGCGAAGGTTTTTACAACAACACCATTTTCCACCGTGTTATCAACGGCTTTATGATTCA…
	EboV RBD 57-149	ggctccgAATAAGTATGTTGTAACTAAAGTGcggccacgatgcgtccggcgtagaggatcgagatctcgatcccgcgaaattaatacgactcactatagggagaccacaacggtttccctctagaaataattttgtttaactttaagaaggagatataccATGTCAGGCGGTCATCATCATCACCACCATAGTGGTTCCGTACCGACTATTGTAATGGTTGATGCATACAAACGCTACAAAGGAAGTGGCGTTACTTTCCACACCAATCACGGCGATATTGTCATCAAAACTTTTGACGATAAAGCACCTGAAACAGTTAAAAACTTCCTGGACTACTGCCGCGAAGGTTTTTACAACAACACCATTTTCCACCGTGTTATCAACGGCTTTATGATTCA…
	EboV GP2 502-648	ggctccgAATAAGTATGTTGTAACTAAAGTGcggccacgatgcgtccggcgtagaggatcgagatctcgatcccgcgaaattaatacgactcactatagggagaccacaacggtttccctctagaaataattttgtttaactttaagaaggagatataccATGTCAGGCGGTCATCATCATCACCACCATAGTGGTTCCGTACCGACTATTGTAATGGTTGATGCATACAAACGCTACAAAGGAAGTGGCGTTACTTTCCACACCAATCACGGCGATATTGTCATCAAAACTTTTGACGATAAAGCACCTGAAACAGTTAAAAACTTCCTGGACTACTGCCGCGAAGGTTTTTACAACAACACCATTTTCCACCGTGTTATCAACGGCTTTATGATTCA…
	MERS CoV RBD 367-606	ggctccgAATAAGTATGTTGTAACTAAAGTGcggccacgatgcgtccggcgtagaggatcgagatctcgatcccgcgaaattaatacgactcactatagggagaccacaacggtttccctctagaaataattttgtttaactttaagaaggagatataccATGTCAGGCGGTCATCATCATCACCACCATAGTGGTTCCGTACCGACTATTGTAATGGTTGATGCATACAAACGCTACAAAGGAAGTGGCGTTACTTTCCACACCAATCACGGCGATATTGTCATCAAAACTTTTGACGATAAAGCACCTGAAACAGTTAAAAACTTCCTGGACTACTGCCGCGAAGGTTTTTACAACAACACCATTTTCCACCGTGTTATCAACGGCTTTATGATTCA…
	MERS CoV NTD 18-353	ggctccgAATAAGTATGTTGTAACTAAAGTGcggccacgatgcgtccggcgtagaggatcgagatctcgatcccgcgaaattaatacgactcactatagggagaccacaacggtttccctctagaaataattttgtttaactttaagaaggagatataccATGTCAGGCGGTCATCATCATCACCACCATAGTGGTTCCGTACCGACTATTGTAATGGTTGATGCATACAAACGCTACAAAGGAAGTGGCGTTACTTTCCACACCAATCACGGCGATATTGTCATCAAAACTTTTGACGATAAAGCACCTGAAACAGTTAAAAACTTCCTGGACTACTGCCGCGAAGGTTTTTACAACAACACCATTTTCCACCGTGTTATCAACGGCTTTATGATTCA…
	SARS CoV-2 RBD 331-524	ggctccgAATAAGTATGTTGTAACTAAAGTGcggccacgatgcgtccggcgtagaggatcgagatctcgatcccgcgaaattaatacgactcactatagggagaccacaacggtttccctctagaaataattttgtttaactttaagaaggagatataccATGTCAGGCGGTCATCATCATCACCACCATAGTGGTTCCGTACCGACTATTGTAATGGTTGATGCATACAAACGCTACAAAGGAAGTGGCGTTACTTTCCACACCAATCACGGCGATATTGTCATCAAAACTTTTGACGATAAAGCACCTGAAACAGTTAAAAACTTCCTGGACTACTGCCGCGAAGGTTTTTACAACAACACCATTTTCCACCGTGTTATCAACGGCTTTATGATTCA…
	SARS CoV-2 NP 1-419	ggctccgAATAAGTATGTTGTAACTAAAGTGcggccacgatgcgtccggcgtagaggatcgagatctcgatcccgcgaaattaatacgactcactatagggagaccacaacggtttccctctagaaataattttgtttaactttaagaaggagatataccATGTCAGGCGGTCATCATCATCACCACCATAGTGGTTCCGTACCGACTATTGTAATGGTTGATGCATACAAACGCTACAAAGGAAGTGGCGTTACTTTCCACACCAATCACGGCGATATTGTCATCAAAACTTTTGACGATAAAGCACCTGAAACAGTTAAAAACTTCCTGGACTACTGCCGCGAAGGTTTTTACAACAACACCATTTTCCACCGTGTTATCAACGGCTTTATGATTCA…
	SARS CoV-2 NP 121-419	ggctccgAATAAGTATGTTGTAACTAAAGTGcggccacgatgcgtccggcgtagaggatcgagatctcgatcccgcgaaattaatacgactcactatagggagaccacaacggtttccctctagaaataattttgtttaactttaagaaggagatataccATGTCAGGCGGTCATCATCATCACCACCATAGTGGTTCCGTACCGACTATTGTAATGGTTGATGCATACAAACGCTACAAAGGAAGTGGCGTTACTTTCCACACCAATCACGGCGATATTGTCATCAAAACTTTTGACGATAAAGCACCTGAAACAGTTAAAAACTTCCTGGACTACTGCCGCGAAGGTTTTTACAACAACACCATTTTCCACCGTGTTATCAACGGCTTTATGATTCA…
	SARS CoV-2 E 1-75	ggctccgAATAAGTATGTTGTAACTAAAGTGcggccacgatgcgtccggcgtagaggatcgagatctcgatcccgcgaaattaatacgactcactatagggagaccacaacggtttccctctagaaataattttgtttaactttaagaaggagatataccATGTCAGGCGGTCATCATCATCACCACCATAGTGGTTCCGTACCGACTATTGTAATGGTTGATGCATACAAACGCTACAAAGGAAGTGGCGTTACTTTCCACACCAATCACGGCGATATTGTCATCAAAACTTTTGACGATAAAGCACCTGAAACAGTTAAAAACTTCCTGGACTACTGCCGCGAAGGTTTTTACAACAACACCATTTTCCACCGTGTTATCAACGGCTTTATGATTCA…
	SARS CoV-2 M 1-222	ggctccgAATAAGTATGTTGTAACTAAAGTGcggccacgatgcgtccggcgtagaggatcgagatctcgatcccgcgaaattaatacgactcactatagggagaccacaacggtttccctctagaaataattttgtttaactttaagaaggagatataccATGTCAGGCGGTCATCATCATCACCACCATAGTGGTTCCGTACCGACTATTGTAATGGTTGATGCATACAAACGCTACAAAGGAAGTGGCGTTACTTTCCACACCAATCACGGCGATATTGTCATCAAAACTTTTGACGATAAAGCACCTGAAACAGTTAAAAACTTCCTGGACTACTGCCGCGAAGGTTTTTACAACAACACCATTTTCCACCGTGTTATCAACGGCTTTATGATTCA…
His-Spy-Trx-TEV-POI	EboV RBD 54-201	ggctccgAATAAGTATGTTGTAACTAAAGTGcggccacgatgcgtccggcgtagaggatcgagatctcgatcccgcgaaattaatacgactcactatagggagaccacaacggtttccctctagaaataattttgtttaactttaagaaggagatataccATGTCAGGCGGTCATCATCATCACCACCATAGTGGTTCCGTACCGACTATTGTAATGGTTGATGCATACAAACGCTACAAAGGAAGTGGCAGCGATAAAATTATTCACCTGACTGACGACAGTTTTGACACGGATGTACTCAAAGCGGACGGGGCGATCCTCGTCGATTTCTGGGCAGAGTGGTGCGGTCCGTGCAAAATGATCGCCCCGATTCTGGATGAAATCGCTGACGAATATCA…
	EboV RBD 33-193	ggctccgAATAAGTATGTTGTAACTAAAGTGcggccacgatgcgtccggcgtagaggatcgagatctcgatcccgcgaaattaatacgactcactatagggagaccacaacggtttccctctagaaataattttgtttaactttaagaaggagatataccATGTCAGGCGGTCATCATCATCACCACCATAGTGGTTCCGTACCGACTATTGTAATGGTTGATGCATACAAACGCTACAAAGGAAGTGGCAGCGATAAAATTATTCACCTGACTGACGACAGTTTTGACACGGATGTACTCAAAGCGGACGGGGCGATCCTCGTCGATTTCTGGGCAGAGTGGTGCGGTCCGTGCAAAATGATCGCCCCGATTCTGGATGAAATCGCTGACGAATATCA…
	EboV RBD 57-149	ggctccgAATAAGTATGTTGTAACTAAAGTGcggccacgatgcgtccggcgtagaggatcgagatctcgatcccgcgaaattaatacgactcactatagggagaccacaacggtttccctctagaaataattttgtttaactttaagaaggagatataccATGTCAGGCGGTCATCATCATCACCACCATAGTGGTTCCGTACCGACTATTGTAATGGTTGATGCATACAAACGCTACAAAGGAAGTGGCAGCGATAAAATTATTCACCTGACTGACGACAGTTTTGACACGGATGTACTCAAAGCGGACGGGGCGATCCTCGTCGATTTCTGGGCAGAGTGGTGCGGTCCGTGCAAAATGATCGCCCCGATTCTGGATGAAATCGCTGACGAATATCA…
	EboV GP2 502-648	ggctccgAATAAGTATGTTGTAACTAAAGTGcggccacgatgcgtccggcgtagaggatcgagatctcgatcccgcgaaattaatacgactcactatagggagaccacaacggtttccctctagaaataattttgtttaactttaagaaggagatataccATGTCAGGCGGTCATCATCATCACCACCATAGTGGTTCCGTACCGACTATTGTAATGGTTGATGCATACAAACGCTACAAAGGAAGTGGCAGCGATAAAATTATTCACCTGACTGACGACAGTTTTGACACGGATGTACTCAAAGCGGACGGGGCGATCCTCGTCGATTTCTGGGCAGAGTGGTGCGGTCCGTGCAAAATGATCGCCCCGATTCTGGATGAAATCGCTGACGAATATCA…
	MERS CoV RBD 367-606	ggctccgAATAAGTATGTTGTAACTAAAGTGcggccacgatgcgtccggcgtagaggatcgagatctcgatcccgcgaaattaatacgactcactatagggagaccacaacggtttccctctagaaataattttgtttaactttaagaaggagatataccATGTCAGGCGGTCATCATCATCACCACCATAGTGGTTCCGTACCGACTATTGTAATGGTTGATGCATACAAACGCTACAAAGGAAGTGGCAGCGATAAAATTATTCACCTGACTGACGACAGTTTTGACACGGATGTACTCAAAGCGGACGGGGCGATCCTCGTCGATTTCTGGGCAGAGTGGTGCGGTCCGTGCAAAATGATCGCCCCGATTCTGGATGAAATCGCTGACGAATATCA…
	MERS CoV NTD 18-353	ggctccgAATAAGTATGTTGTAACTAAAGTGcggccacgatgcgtccggcgtagaggatcgagatctcgatcccgcgaaattaatacgactcactatagggagaccacaacggtttccctctagaaataattttgtttaactttaagaaggagatataccATGTCAGGCGGTCATCATCATCACCACCATAGTGGTTCCGTACCGACTATTGTAATGGTTGATGCATACAAACGCTACAAAGGAAGTGGCAGCGATAAAATTATTCACCTGACTGACGACAGTTTTGACACGGATGTACTCAAAGCGGACGGGGCGATCCTCGTCGATTTCTGGGCAGAGTGGTGCGGTCCGTGCAAAATGATCGCCCCGATTCTGGATGAAATCGCTGACGAATATCA…
	SARS CoV-2 RBD 331-524	ggctccgAATAAGTATGTTGTAACTAAAGTGcggccacgatgcgtccggcgtagaggatcgagatctcgatcccgcgaaattaatacgactcactatagggagaccacaacggtttccctctagaaataattttgtttaactttaagaaggagatataccATGTCAGGCGGTCATCATCATCACCACCATAGTGGTTCCGTACCGACTATTGTAATGGTTGATGCATACAAACGCTACAAAGGAAGTGGCAGCGATAAAATTATTCACCTGACTGACGACAGTTTTGACACGGATGTACTCAAAGCGGACGGGGCGATCCTCGTCGATTTCTGGGCAGAGTGGTGCGGTCCGTGCAAAATGATCGCCCCGATTCTGGATGAAATCGCTGACGAATATCA…
	SARS CoV-2 NP 1-419	ggctccgAATAAGTATGTTGTAACTAAAGTGcggccacgatgcgtccggcgtagaggatcgagatctcgatcccgcgaaattaatacgactcactatagggagaccacaacggtttccctctagaaataattttgtttaactttaagaaggagatataccATGTCAGGCGGTCATCATCATCACCACCATAGTGGTTCCGTACCGACTATTGTAATGGTTGATGCATACAAACGCTACAAAGGAAGTGGCAGCGATAAAATTATTCACCTGACTGACGACAGTTTTGACACGGATGTACTCAAAGCGGACGGGGCGATCCTCGTCGATTTCTGGGCAGAGTGGTGCGGTCCGTGCAAAATGATCGCCCCGATTCTGGATGAAATCGCTGACGAATATCA…
	SARS CoV-2 NP 121-419	ggctccgAATAAGTATGTTGTAACTAAAGTGcggccacgatgcgtccggcgtagaggatcgagatctcgatcccgcgaaattaatacgactcactatagggagaccacaacggtttccctctagaaataattttgtttaactttaagaaggagatataccATGTCAGGCGGTCATCATCATCACCACCATAGTGGTTCCGTACCGACTATTGTAATGGTTGATGCATACAAACGCTACAAAGGAAGTGGCAGCGATAAAATTATTCACCTGACTGACGACAGTTTTGACACGGATGTACTCAAAGCGGACGGGGCGATCCTCGTCGATTTCTGGGCAGAGTGGTGCGGTCCGTGCAAAATGATCGCCCCGATTCTGGATGAAATCGCTGACGAATATCA…
	SARS CoV-2 E 1-75	ggctccgAATAAGTATGTTGTAACTAAAGTGcggccacgatgcgtccggcgtagaggatcgagatctcgatcccgcgaaattaatacgactcactatagggagaccacaacggtttccctctagaaataattttgtttaactttaagaaggagatataccATGTCAGGCGGTCATCATCATCACCACCATAGTGGTTCCGTACCGACTATTGTAATGGTTGATGCATACAAACGCTACAAAGGAAGTGGCAGCGATAAAATTATTCACCTGACTGACGACAGTTTTGACACGGATGTACTCAAAGCGGACGGGGCGATCCTCGTCGATTTCTGGGCAGAGTGGTGCGGTCCGTGCAAAATGATCGCCCCGATTCTGGATGAAATCGCTGACGAATATCA…
	SARS CoV-2 M 1-222	ggctccgAATAAGTATGTTGTAACTAAAGTGcggccacgatgcgtccggcgtagaggatcgagatctcgatcccgcgaaattaatacgactcactatagggagaccacaacggtttccctctagaaataattttgtttaactttaagaaggagatataccATGTCAGGCGGTCATCATCATCACCACCATAGTGGTTCCGTACCGACTATTGTAATGGTTGATGCATACAAACGCTACAAAGGAAGTGGCAGCGATAAAATTATTCACCTGACTGACGACAGTTTTGACACGGATGTACTCAAAGCGGACGGGGCGATCCTCGTCGATTTCTGGGCAGAGTGGTGCGGTCCGTGCAAAATGATCGCCCCGATTCTGGATGAAATCGCTGACGAATATCA…
His-Spy-mCherry-TEV-POI	EboV RBD 54-201	ggctccgAATAAGTATGTTGTAACTAAAGTGcggccacgatgcgtccggcgtagaggatcgagatctcgatcccgcgaaattaatacgactcactatagggagaccacaacggtttccctctagaaataattttgtttaactttaagaaggagatataccATGTCAGGCGGTCATCATCATCACCACCATAGTGGTTCCGTACCGACTATTGTAATGGTTGATGCATACAAACGCTACAAAGGAAGTGGCGTCTCAAAGGGGGAAGAGGATAATATGGCGATCATCAAGGAGTTTATGCGTTTCAAAGTTCATATGGAAGGCAGTGTTAACGGCCACGAGTTCGAGATTGAGGGGGAGGGGGAAGGACGCCCTTACGAAGGGACCCAAACAGCTAAATT…
	EboV RBD 33-193	ggctccgAATAAGTATGTTGTAACTAAAGTGcggccacgatgcgtccggcgtagaggatcgagatctcgatcccgcgaaattaatacgactcactatagggagaccacaacggtttccctctagaaataattttgtttaactttaagaaggagatataccATGTCAGGCGGTCATCATCATCACCACCATAGTGGTTCCGTACCGACTATTGTAATGGTTGATGCATACAAACGCTACAAAGGAAGTGGCGTCTCAAAGGGGGAAGAGGATAATATGGCGATCATCAAGGAGTTTATGCGTTTCAAAGTTCATATGGAAGGCAGTGTTAACGGCCACGAGTTCGAGATTGAGGGGGAGGGGGAAGGACGCCCTTACGAAGGGACCCAAACAGCTAAATT…
	EboV RBD 57-149	ggctccgAATAAGTATGTTGTAACTAAAGTGcggccacgatgcgtccggcgtagaggatcgagatctcgatcccgcgaaattaatacgactcactatagggagaccacaacggtttccctctagaaataattttgtttaactttaagaaggagatataccATGTCAGGCGGTCATCATCATCACCACCATAGTGGTTCCGTACCGACTATTGTAATGGTTGATGCATACAAACGCTACAAAGGAAGTGGCGTCTCAAAGGGGGAAGAGGATAATATGGCGATCATCAAGGAGTTTATGCGTTTCAAAGTTCATATGGAAGGCAGTGTTAACGGCCACGAGTTCGAGATTGAGGGGGAGGGGGAAGGACGCCCTTACGAAGGGACCCAAACAGCTAAATT…
	EboV GP2 502-648	ggctccgAATAAGTATGTTGTAACTAAAGTGcggccacgatgcgtccggcgtagaggatcgagatctcgatcccgcgaaattaatacgactcactatagggagaccacaacggtttccctctagaaataattttgtttaactttaagaaggagatataccATGTCAGGCGGTCATCATCATCACCACCATAGTGGTTCCGTACCGACTATTGTAATGGTTGATGCATACAAACGCTACAAAGGAAGTGGCGTCTCAAAGGGGGAAGAGGATAATATGGCGATCATCAAGGAGTTTATGCGTTTCAAAGTTCATATGGAAGGCAGTGTTAACGGCCACGAGTTCGAGATTGAGGGGGAGGGGGAAGGACGCCCTTACGAAGGGACCCAAACAGCTAAATT…
	MERS CoV RBD 367-606	AATAAGTATGTTGTAACTAAAGTGcggccacgatgcgtccggcgtagaggatcgagatctcgatcccgcgaaattaatacgactcactatagggagaccacaacggtttccctctagaaataattttgtttaactttaagaaggagatataccATGTCAGGCGGTCATCATCATCACCACCATAGTGGTTCCGTACCGACTATTGTAATGGTTGATGCATACAAACGCTACAAAGGAAGTGGCGTCTCAAAGGGGGAAGAGGATAATATGGCGATCATCAAGGAGTTTATGCGTTTCAAAGTTCATATGGAAGGCAGTGTTAACGGCCACGAGTTCGAGATTGAGGGGGAGGGGGAAGGACGCCCTTACGAAGGGACCCAAACAGCTAAATTAAAAGTG…
	MERS CoV NTD 18-353	ggctccgAATAAGTATGTTGTAACTAAAGTGcggccacgatgcgtccggcgtagaggatcgagatctcgatcccgcgaaattaatacgactcactatagggagaccacaacggtttccctctagaaataattttgtttaactttaagaaggagatataccATGTCAGGCGGTCATCATCATCACCACCATAGTGGTTCCGTACCGACTATTGTAATGGTTGATGCATACAAACGCTACAAAGGAAGTGGCGTCTCAAAGGGGGAAGAGGATAATATGGCGATCATCAAGGAGTTTATGCGTTTCAAAGTTCATATGGAAGGCAGTGTTAACGGCCACGAGTTCGAGATTGAGGGGGAGGGGGAAGGACGCCCTTACGAAGGGACCCAAACAGCTAAATT…
	SARS CoV-2 RBD 331-524	ggctccgAATAAGTATGTTGTAACTAAAGTGcggccacgatgcgtccggcgtagaggatcgagatctcgatcccgcgaaattaatacgactcactatagggagaccacaacggtttccctctagaaataattttgtttaactttaagaaggagatataccATGTCAGGCGGTCATCATCATCACCACCATAGTGGTTCCGTACCGACTATTGTAATGGTTGATGCATACAAACGCTACAAAGGAAGTGGCGTCTCAAAGGGGGAAGAGGATAATATGGCGATCATCAAGGAGTTTATGCGTTTCAAAGTTCATATGGAAGGCAGTGTTAACGGCCACGAGTTCGAGATTGAGGGGGAGGGGGAAGGACGCCCTTACGAAGGGACCCAAACAGCTAAATT…
	SARS CoV-2 NP 1-419	ggctccgAATAAGTATGTTGTAACTAAAGTGcggccacgatgcgtccggcgtagaggatcgagatctcgatcccgcgaaattaatacgactcactatagggagaccacaacggtttccctctagaaataattttgtttaactttaagaaggagatataccATGTCAGGCGGTCATCATCATCACCACCATAGTGGTTCCGTACCGACTATTGTAATGGTTGATGCATACAAACGCTACAAAGGAAGTGGCGTCTCAAAGGGGGAAGAGGATAATATGGCGATCATCAAGGAGTTTATGCGTTTCAAAGTTCATATGGAAGGCAGTGTTAACGGCCACGAGTTCGAGATTGAGGGGGAGGGGGAAGGACGCCCTTACGAAGGGACCCAAACAGCTAAATT…
	SARS CoV-2 NP 121-419	ggctccgAATAAGTATGTTGTAACTAAAGTGcggccacgatgcgtccggcgtagaggatcgagatctcgatcccgcgaaattaatacgactcactatagggagaccacaacggtttccctctagaaataattttgtttaactttaagaaggagatataccATGTCAGGCGGTCATCATCATCACCACCATAGTGGTTCCGTACCGACTATTGTAATGGTTGATGCATACAAACGCTACAAAGGAAGTGGCGTCTCAAAGGGGGAAGAGGATAATATGGCGATCATCAAGGAGTTTATGCGTTTCAAAGTTCATATGGAAGGCAGTGTTAACGGCCACGAGTTCGAGATTGAGGGGGAGGGGGAAGGACGCCCTTACGAAGGGACCCAAACAGCTAAATT…
	SARS CoV-2 E 1-75	ggctccgAATAAGTATGTTGTAACTAAAGTGcggccacgatgcgtccggcgtagaggatcgagatctcgatcccgcgaaattaatacgactcactatagggagaccacaacggtttccctctagaaataattttgtttaactttaagaaggagatataccATGTCAGGCGGTCATCATCATCACCACCATAGTGGTTCCGTACCGACTATTGTAATGGTTGATGCATACAAACGCTACAAAGGAAGTGGCGTCTCAAAGGGGGAAGAGGATAATATGGCGATCATCAAGGAGTTTATGCGTTTCAAAGTTCATATGGAAGGCAGTGTTAACGGCCACGAGTTCGAGATTGAGGGGGAGGGGGAAGGACGCCCTTACGAAGGGACCCAAACAGCTAAATT…
	SARS CoV-2 M 1-222	ggctccgAATAAGTATGTTGTAACTAAAGTGcggccacgatgcgtccggcgtagaggatcgagatctcgatcccgcgaaattaatacgactcactatagggagaccacaacggtttccctctagaaataattttgtttaactttaagaaggagatataccATGTCAGGCGGTCATCATCATCACCACCATAGTGGTTCCGTACCGACTATTGTAATGGTTGATGCATACAAACGCTACAAAGGAAGTGGCGTCTCAAAGGGGGAAGAGGATAATATGGCGATCATCAAGGAGTTTATGCGTTTCAAAGTTCATATGGAAGGCAGTGTTAACGGCCACGAGTTCGAGATTGAGGGGGAGGGGGAAGGACGCCCTTACGAAGGGACCCAAACAGCTAAATT…
His-Spy-NusA-TEV-POI	EboV RBD 54-201	ggctccgAATAAGTATGTTGTAACTAAAGTGcggccacgatgcgtccggcgtagaggatcgagatctcgatcccgcgaaattaatacgactcactatagggagaccacaacggtttccctctagaaataattttgtttaactttaagaaggagatataccATGTCAGGCGGTCATCATCATCACCACCATAGTGGTTCCGTACCGACTATTGTAATGGTTGATGCATACAAACGCTACAAAGGAAGTGGCaacaaagaaattttggctgtagttgaagccgtatccaatgaaaaggcgctacctcgcgagaagattttcgaagcattggaaagcgcgctggcgacagcaacaaagaaaaaatatgaacaagagatcgacgtccgcgtacagatcgatcg…
	EboV RBD 33-193	ggctccgAATAAGTATGTTGTAACTAAAGTGcggccacgatgcgtccggcgtagaggatcgagatctcgatcccgcgaaattaatacgactcactatagggagaccacaacggtttccctctagaaataattttgtttaactttaagaaggagatataccATGTCAGGCGGTCATCATCATCACCACCATAGTGGTTCCGTACCGACTATTGTAATGGTTGATGCATACAAACGCTACAAAGGAAGTGGCaacaaagaaattttggctgtagttgaagccgtatccaatgaaaaggcgctacctcgcgagaagattttcgaagcattggaaagcgcgctggcgacagcaacaaagaaaaaatatgaacaagagatcgacgtccgcgtacagatcgatcg…
	EboV RBD 57-149	ggctccgAATAAGTATGTTGTAACTAAAGTGcggccacgatgcgtccggcgtagaggatcgagatctcgatcccgcgaaattaatacgactcactatagggagaccacaacggtttccctctagaaataattttgtttaactttaagaaggagatataccATGTCAGGCGGTCATCATCATCACCACCATAGTGGTTCCGTACCGACTATTGTAATGGTTGATGCATACAAACGCTACAAAGGAAGTGGCaacaaagaaattttggctgtagttgaagccgtatccaatgaaaaggcgctacctcgcgagaagattttcgaagcattggaaagcgcgctggcgacagcaacaaagaaaaaatatgaacaagagatcgacgtccgcgtacagatcgatcg…
	EboV GP2 502-648	ggctccgAATAAGTATGTTGTAACTAAAGTGcggccacgatgcgtccggcgtagaggatcgagatctcgatcccgcgaaattaatacgactcactatagggagaccacaacggtttccctctagaaataattttgtttaactttaagaaggagatataccATGTCAGGCGGTCATCATCATCACCACCATAGTGGTTCCGTACCGACTATTGTAATGGTTGATGCATACAAACGCTACAAAGGAAGTGGCaacaaagaaattttggctgtagttgaagccgtatccaatgaaaaggcgctacctcgcgagaagattttcgaagcattggaaagcgcgctggcgacagcaacaaagaaaaaatatgaacaagagatcgacgtccgcgtacagatcgatcg…
	MERS CoV RBD 367-606	ggctccgAATAAGTATGTTGTAACTAAAGTGcggccacgatgcgtccggcgtagaggatcgagatctcgatcccgcgaaattaatacgactcactatagggagaccacaacggtttccctctagaaataattttgtttaactttaagaaggagatataccATGTCAGGCGGTCATCATCATCACCACCATAGTGGTTCCGTACCGACTATTGTAATGGTTGATGCATACAAACGCTACAAAGGAAGTGGCaacaaagaaattttggctgtagttgaagccgtatccaatgaaaaggcgctacctcgcgagaagattttcgaagcattggaaagcgcgctggcgacagcaacaaagaaaaaatatgaacaagagatcgacgtccgcgtacagatcgatcg…
	MERS CoV NTD 18-353	ggctccgAATAAGTATGTTGTAACTAAAGTGcggccacgatgcgtccggcgtagaggatcgagatctcgatcccgcgaaattaatacgactcactatagggagaccacaacggtttccctctagaaataattttgtttaactttaagaaggagatataccATGTCAGGCGGTCATCATCATCACCACCATAGTGGTTCCGTACCGACTATTGTAATGGTTGATGCATACAAACGCTACAAAGGAAGTGGCaacaaagaaattttggctgtagttgaagccgtatccaatgaaaaggcgctacctcgcgagaagattttcgaagcattggaaagcgcgctggcgacagcaacaaagaaaaaatatgaacaagagatcgacgtccgcgtacagatcgatcg…
	SARS CoV-2 RBD 331-524	ggctccgAATAAGTATGTTGTAACTAAAGTGcggccacgatgcgtccggcgtagaggatcgagatctcgatcccgcgaaattaatacgactcactatagggagaccacaacggtttccctctagaaataattttgtttaactttaagaaggagatataccATGTCAGGCGGTCATCATCATCACCACCATAGTGGTTCCGTACCGACTATTGTAATGGTTGATGCATACAAACGCTACAAAGGAAGTGGCaacaaagaaattttggctgtagttgaagccgtatccaatgaaaaggcgctacctcgcgagaagattttcgaagcattggaaagcgcgctggcgacagcaacaaagaaaaaatatgaacaagagatcgacgtccgcgtacagatcgatcg…
	SARS CoV-2 NP 1-419	ggctccgAATAAGTATGTTGTAACTAAAGTGcggccacgatgcgtccggcgtagaggatcgagatctcgatcccgcgaaattaatacgactcactatagggagaccacaacggtttccctctagaaataattttgtttaactttaagaaggagatataccATGTCAGGCGGTCATCATCATCACCACCATAGTGGTTCCGTACCGACTATTGTAATGGTTGATGCATACAAACGCTACAAAGGAAGTGGCaacaaagaaattttggctgtagttgaagccgtatccaatgaaaaggcgctacctcgcgagaagattttcgaagcattggaaagcgcgctggcgacagcaacaaagaaaaaatatgaacaagagatcgacgtccgcgtacagatcgatcg…
	SARS CoV-2 NP 121-419	ggctccgAATAAGTATGTTGTAACTAAAGTGcggccacgatgcgtccggcgtagaggatcgagatctcgatcccgcgaaattaatacgactcactatagggagaccacaacggtttccctctagaaataattttgtttaactttaagaaggagatataccATGTCAGGCGGTCATCATCATCACCACCATAGTGGTTCCGTACCGACTATTGTAATGGTTGATGCATACAAACGCTACAAAGGAAGTGGCaacaaagaaattttggctgtagttgaagccgtatccaatgaaaaggcgctacctcgcgagaagattttcgaagcattggaaagcgcgctggcgacagcaacaaagaaaaaatatgaacaagagatcgacgtccgcgtacagatcgatcg…
	SARS CoV-2 E 1-75	ggctccgAATAAGTATGTTGTAACTAAAGTGcggccacgatgcgtccggcgtagaggatcgagatctcgatcccgcgaaattaatacgactcactatagggagaccacaacggtttccctctagaaataattttgtttaactttaagaaggagatataccATGTCAGGCGGTCATCATCATCACCACCATAGTGGTTCCGTACCGACTATTGTAATGGTTGATGCATACAAACGCTACAAAGGAAGTGGCaacaaagaaattttggctgtagttgaagccgtatccaatgaaaaggcgctacctcgcgagaagattttcgaagcattggaaagcgcgctggcgacagcaacaaagaaaaaatatgaacaagagatcgacgtccgcgtacagatcgatcg…
	SARS CoV-2 M 1-222	ggctccgAATAAGTATGTTGTAACTAAAGTGcggccacgatgcgtccggcgtagaggatcgagatctcgatcccgcgaaattaatacgactcactatagggagaccacaacggtttccctctagaaataattttgtttaactttaagaaggagatataccATGTCAGGCGGTCATCATCATCACCACCATAGTGGTTCCGTACCGACTATTGTAATGGTTGATGCATACAAACGCTACAAAGGAAGTGGCaacaaagaaattttggctgtagttgaagccgtatccaatgaaaaggcgctacctcgcgagaagattttcgaagcattggaaagcgcgctggcgacagcaacaaagaaaaaatatgaacaagagatcgacgtccgcgtacagatcgatcg…
His-Spy-Sortase-TEV-POI	EboV RBD 54-201	ggctccgAATAAGTATGTTGTAACTAAAGTGcggccacgatgcgtccggcgtagaggatcgagatctcgatcccgcgaaattaatacgactcactatagggagaccacaacggtttccctctagaaataattttgtttaactttaagaaggagatataccATGTCAGGCGGTCATCATCATCACCACCATAGTGGTTCCGTACCGACTATTGTAATGGTTGATGCATACAAACGCTACAAAGGAAGTGGCaacaaagaaattttggctgtagttgaagccgtatccaatgaaaaggcgctacctcgcgagaagattttcgaagcattggaaagcgcgctggcgacagcaacaaagaaaaaatatgaacaagagatcgacgtccgcgtacagatcgatcg…
	EboV RBD 33-193	ggctccgAATAAGTATGTTGTAACTAAAGTGcggccacgatgcgtccggcgtagaggatcgagatctcgatcccgcgaaattaatacgactcactatagggagaccacaacggtttccctctagaaataattttgtttaactttaagaaggagatataccATGTCAGGCGGTCATCATCATCACCACCATAGTGGTTCCGTACCGACTATTGTAATGGTTGATGCATACAAACGCTACAAAGGAAGTGGCcaagctaaacctcaaattccgaaagataaatcaaaagtggcaggctatattgaaattccagatgctgatattaaagaaccagtatatccaggaccagcaacacgcgaacaattaaatagaggtgtaagctttgcagaagaaaatgaatc…
	EboV RBD 57-149	ggctccgAATAAGTATGTTGTAACTAAAGTGcggccacgatgcgtccggcgtagaggatcgagatctcgatcccgcgaaattaatacgactcactatagggagaccacaacggtttccctctagaaataattttgtttaactttaagaaggagatataccATGTCAGGCGGTCATCATCATCACCACCATAGTGGTTCCGTACCGACTATTGTAATGGTTGATGCATACAAACGCTACAAAGGAAGTGGCcaagctaaacctcaaattccgaaagataaatcaaaagtggcaggctatattgaaattccagatgctgatattaaagaaccagtatatccaggaccagcaacacgcgaacaattaaatagaggtgtaagctttgcagaagaaaatgaatc…
	EboV GP2 502-648	ggctccgAATAAGTATGTTGTAACTAAAGTGcggccacgatgcgtccggcgtagaggatcgagatctcgatcccgcgaaattaatacgactcactatagggagaccacaacggtttccctctagaaataattttgtttaactttaagaaggagatataccATGTCAGGCGGTCATCATCATCACCACCATAGTGGTTCCGTACCGACTATTGTAATGGTTGATGCATACAAACGCTACAAAGGAAGTGGCcaagctaaacctcaaattccgaaagataaatcaaaagtggcaggctatattgaaattccagatgctgatattaaagaaccagtatatccaggaccagcaacacgcgaacaattaaatagaggtgtaagctttgcagaagaaaatgaatc…
	MERS CoV RBD 367-606	ggctccgAATAAGTATGTTGTAACTAAAGTGcggccacgatgcgtccggcgtagaggatcgagatctcgatcccgcgaaattaatacgactcactatagggagaccacaacggtttccctctagaaataattttgtttaactttaagaaggagatataccATGTCAGGCGGTCATCATCATCACCACCATAGTGGTTCCGTACCGACTATTGTAATGGTTGATGCATACAAACGCTACAAAGGAAGTGGCcaagctaaacctcaaattccgaaagataaatcaaaagtggcaggctatattgaaattccagatgctgatattaaagaaccagtatatccaggaccagcaacacgcgaacaattaaatagaggtgtaagctttgcagaagaaaatgaatc…
	MERS CoV NTD 18-353	ggctccgAATAAGTATGTTGTAACTAAAGTGcggccacgatgcgtccggcgtagaggatcgagatctcgatcccgcgaaattaatacgactcactatagggagaccacaacggtttccctctagaaataattttgtttaactttaagaaggagatataccATGTCAGGCGGTCATCATCATCACCACCATAGTGGTTCCGTACCGACTATTGTAATGGTTGATGCATACAAACGCTACAAAGGAAGTGGCcaagctaaacctcaaattccgaaagataaatcaaaagtggcaggctatattgaaattccagatgctgatattaaagaaccagtatatccaggaccagcaacacgcgaacaattaaatagaggtgtaagctttgcagaagaaaatgaatc…
	SARS CoV-2 RBD 331-524	ggctccgAATAAGTATGTTGTAACTAAAGTGcggccacgatgcgtccggcgtagaggatcgagatctcgatcccgcgaaattaatacgactcactatagggagaccacaacggtttccctctagaaataattttgtttaactttaagaaggagatataccATGTCAGGCGGTCATCATCATCACCACCATAGTGGTTCCGTACCGACTATTGTAATGGTTGATGCATACAAACGCTACAAAGGAAGTGGCcaagctaaacctcaaattccgaaagataaatcaaaagtggcaggctatattgaaattccagatgctgatattaaagaaccagtatatccaggaccagcaacacgcgaacaattaaatagaggtgtaagctttgcagaagaaaatgaatc…
	SARS CoV-2 NP 1-419	ggctccgAATAAGTATGTTGTAACTAAAGTGcggccacgatgcgtccggcgtagaggatcgagatctcgatcccgcgaaattaatacgactcactatagggagaccacaacggtttccctctagaaataattttgtttaactttaagaaggagatataccATGTCAGGCGGTCATCATCATCACCACCATAGTGGTTCCGTACCGACTATTGTAATGGTTGATGCATACAAACGCTACAAAGGAAGTGGCcaagctaaacctcaaattccgaaagataaatcaaaagtggcaggctatattgaaattccagatgctgatattaaagaaccagtatatccaggaccagcaacacgcgaacaattaaatagaggtgtaagctttgcagaagaaaatgaatc…
	SARS CoV-2 NP 121-419	ggctccgAATAAGTATGTTGTAACTAAAGTGcggccacgatgcgtccggcgtagaggatcgagatctcgatcccgcgaaattaatacgactcactatagggagaccacaacggtttccctctagaaataattttgtttaactttaagaaggagatataccATGTCAGGCGGTCATCATCATCACCACCATAGTGGTTCCGTACCGACTATTGTAATGGTTGATGCATACAAACGCTACAAAGGAAGTGGCcaagctaaacctcaaattccgaaagataaatcaaaagtggcaggctatattgaaattccagatgctgatattaaagaaccagtatatccaggaccagcaacacgcgaacaattaaatagaggtgtaagctttgcagaagaaaatgaatc…
	SARS CoV-2 E 1-75	ggctccgAATAAGTATGTTGTAACTAAAGTGcggccacgatgcgtccggcgtagaggatcgagatctcgatcccgcgaaattaatacgactcactatagggagaccacaacggtttccctctagaaataattttgtttaactttaagaaggagatataccATGTCAGGCGGTCATCATCATCACCACCATAGTGGTTCCGTACCGACTATTGTAATGGTTGATGCATACAAACGCTACAAAGGAAGTGGCcaagctaaacctcaaattccgaaagataaatcaaaagtggcaggctatattgaaattccagatgctgatattaaagaaccagtatatccaggaccagcaacacgcgaacaattaaatagaggtgtaagctttgcagaagaaaatgaatc…
	SARS CoV-2 M 1-222	ggctccgAATAAGTATGTTGTAACTAAAGTGcggccacgatgcgtccggcgtagaggatcgagatctcgatcccgcgaaattaatacgactcactatagggagaccacaacggtttccctctagaaataattttgtttaactttaagaaggagatataccATGTCAGGCGGTCATCATCATCACCACCATAGTGGTTCCGTACCGACTATTGTAATGGTTGATGCATACAAACGCTACAAAGGAAGTGGCcaagctaaacctcaaattccgaaagataaatcaaaagtggcaggctatattgaaattccagatgctgatattaaagaaccagtatatccaggaccagcaacacgcgaacaattaaatagaggtgtaagctttgcagaagaaaatgaatc…
His-Spy-GST-TEV-POI	EboV RBD 54-201	ggctccgAATAAGTATGTTGTAACTAAAGTGcggccacgatgcgtccggcgtagaggatcgagatctcgatcccgcgaaattaatacgactcactatagggagaccacaacggtttccctctagaaataattttgtttaactttaagaaggagatataccATGTCAGGCGGTCATCATCATCACCACCATAGTGGTTCCGTACCGACTATTGTAATGGTTGATGCATACAAACGCTACAAAGGAAGTGGCtcccctatactaggttattggaaaattaagggccttgtgcaacccactcgacttcttttggaatatcttgaagaaaaatatgaagagcatttgtatgagcgcgatgaaggtgataaatggcgaaacaaaaagtttgaattgggtttgga…
	EboV RBD 33-193	ggctccgAATAAGTATGTTGTAACTAAAGTGcggccacgatgcgtccggcgtagaggatcgagatctcgatcccgcgaaattaatacgactcactatagggagaccacaacggtttccctctagaaataattttgtttaactttaagaaggagatataccATGTCAGGCGGTCATCATCATCACCACCATAGTGGTTCCGTACCGACTATTGTAATGGTTGATGCATACAAACGCTACAAAGGAAGTGGCtcccctatactaggttattggaaaattaagggccttgtgcaacccactcgacttcttttggaatatcttgaagaaaaatatgaagagcatttgtatgagcgcgatgaaggtgataaatggcgaaacaaaaagtttgaattgggtttgga…
	EboV RBD 57-149	ggctccgAATAAGTATGTTGTAACTAAAGTGcggccacgatgcgtccggcgtagaggatcgagatctcgatcccgcgaaattaatacgactcactatagggagaccacaacggtttccctctagaaataattttgtttaactttaagaaggagatataccATGTCAGGCGGTCATCATCATCACCACCATAGTGGTTCCGTACCGACTATTGTAATGGTTGATGCATACAAACGCTACAAAGGAAGTGGCtcccctatactaggttattggaaaattaagggccttgtgcaacccactcgacttcttttggaatatcttgaagaaaaatatgaagagcatttgtatgagcgcgatgaaggtgataaatggcgaaacaaaaagtttgaattgggtttgga…
	EboV GP2 502-648	ggctccgAATAAGTATGTTGTAACTAAAGTGcggccacgatgcgtccggcgtagaggatcgagatctcgatcccgcgaaattaatacgactcactatagggagaccacaacggtttccctctagaaataattttgtttaactttaagaaggagatataccATGTCAGGCGGTCATCATCATCACCACCATAGTGGTTCCGTACCGACTATTGTAATGGTTGATGCATACAAACGCTACAAAGGAAGTGGCtcccctatactaggttattggaaaattaagggccttgtgcaacccactcgacttcttttggaatatcttgaagaaaaatatgaagagcatttgtatgagcgcgatgaaggtgataaatggcgaaacaaaaagtttgaattgggtttgga…
	MERS CoV RBD 367-606	ggctccgAATAAGTATGTTGTAACTAAAGTGcggccacgatgcgtccggcgtagaggatcgagatctcgatcccgcgaaattaatacgactcactatagggagaccacaacggtttccctctagaaataattttgtttaactttaagaaggagatataccATGTCAGGCGGTCATCATCATCACCACCATAGTGGTTCCGTACCGACTATTGTAATGGTTGATGCATACAAACGCTACAAAGGAAGTGGCtcccctatactaggttattggaaaattaagggccttgtgcaacccactcgacttcttttggaatatcttgaagaaaaatatgaagagcatttgtatgagcgcgatgaaggtgataaatggcgaaacaaaaagtttgaattgggtttgga…
	MERS CoV NTD 18-353	ggctccgAATAAGTATGTTGTAACTAAAGTGcggccacgatgcgtccggcgtagaggatcgagatctcgatcccgcgaaattaatacgactcactatagggagaccacaacggtttccctctagaaataattttgtttaactttaagaaggagatataccATGTCAGGCGGTCATCATCATCACCACCATAGTGGTTCCGTACCGACTATTGTAATGGTTGATGCATACAAACGCTACAAAGGAAGTGGCtcccctatactaggttattggaaaattaagggccttgtgcaacccactcgacttcttttggaatatcttgaagaaaaatatgaagagcatttgtatgagcgcgatgaaggtgataaatggcgaaacaaaaagtttgaattgggtttgga…
	SARS CoV-2 RBD 331-524	ggctccgAATAAGTATGTTGTAACTAAAGTGcggccacgatgcgtccggcgtagaggatcgagatctcgatcccgcgaaattaatacgactcactatagggagaccacaacggtttccctctagaaataattttgtttaactttaagaaggagatataccATGTCAGGCGGTCATCATCATCACCACCATAGTGGTTCCGTACCGACTATTGTAATGGTTGATGCATACAAACGCTACAAAGGAAGTGGCtcccctatactaggttattggaaaattaagggccttgtgcaacccactcgacttcttttggaatatcttgaagaaaaatatgaagagcatttgtatgagcgcgatgaaggtgataaatggcgaaacaaaaagtttgaattgggtttgga…
	SARS CoV-2 NP 1-419	ggctccgAATAAGTATGTTGTAACTAAAGTGcggccacgatgcgtccggcgtagaggatcgagatctcgatcccgcgaaattaatacgactcactatagggagaccacaacggtttccctctagaaataattttgtttaactttaagaaggagatataccATGTCAGGCGGTCATCATCATCACCACCATAGTGGTTCCGTACCGACTATTGTAATGGTTGATGCATACAAACGCTACAAAGGAAGTGGCtcccctatactaggttattggaaaattaagggccttgtgcaacccactcgacttcttttggaatatcttgaagaaaaatatgaagagcatttgtatgagcgcgatgaaggtgataaatggcgaaacaaaaagtttgaattgggtttgga…
	SARS CoV-2 NP 121-419	ggctccgAATAAGTATGTTGTAACTAAAGTGcggccacgatgcgtccggcgtagaggatcgagatctcgatcccgcgaaattaatacgactcactatagggagaccacaacggtttccctctagaaataattttgtttaactttaagaaggagatataccATGTCAGGCGGTCATCATCATCACCACCATAGTGGTTCCGTACCGACTATTGTAATGGTTGATGCATACAAACGCTACAAAGGAAGTGGCtcccctatactaggttattggaaaattaagggccttgtgcaacccactcgacttcttttggaatatcttgaagaaaaatatgaagagcatttgtatgagcgcgatgaaggtgataaatggcgaaacaaaaagtttgaattgggtttgga…
	SARS CoV-2 E 1-75	ggctccgAATAAGTATGTTGTAACTAAAGTGcggccacgatgcgtccggcgtagaggatcgagatctcgatcccgcgaaattaatacgactcactatagggagaccacaacggtttccctctagaaataattttgtttaactttaagaaggagatataccATGTCAGGCGGTCATCATCATCACCACCATAGTGGTTCCGTACCGACTATTGTAATGGTTGATGCATACAAACGCTACAAAGGAAGTGGCtcccctatactaggttattggaaaattaagggccttgtgcaacccactcgacttcttttggaatatcttgaagaaaaatatgaagagcatttgtatgagcgcgatgaaggtgataaatggcgaaacaaaaagtttgaattgggtttgga…
	SARS CoV-2 M 1-222	ggctccgAATAAGTATGTTGTAACTAAAGTGcggccacgatgcgtccggcgtagaggatcgagatctcgatcccgcgaaattaatacgactcactatagggagaccacaacggtttccctctagaaataattttgtttaactttaagaaggagatataccATGTCAGGCGGTCATCATCATCACCACCATAGTGGTTCCGTACCGACTATTGTAATGGTTGATGCATACAAACGCTACAAAGGAAGTGGCtcccctatactaggttattggaaaattaagggccttgtgcaacccactcgacttcttttggaatatcttgaagaaaaatatgaagagcatttgtatgagcgcgatgaaggtgataaatggcgaaacaaaaagtttgaattgggtttgga…
